# Supplementary material for: Improved In Vivo Delivery of Small RNA Based on the Calcium Phosphate Method
Source: J Pers Med. 2021 Nov 8;11(11):1160. doi: 10.3390/jpm11111160 (PMC8623677; doi:10.3390/jpm11111160)
Supplement: Supplementary file 1 [file jpm-11-01160-s001.zip]

Archive with 1 entries (1 files):
- jpm-1320851-supplementary.pdf
